# Supplementary material for: KinPred: A unified and sustainable approach for harnessing proteome-level human kinase-substrate predictions
Source: PLoS Comput Biol. 2021 Feb 8;17(2):e1008681. doi: 10.1371/journal.pcbi.1008681 (PMC7895412; doi:10.1371/journal.pcbi.1008681)
Supplement: S1 Table — The name, Pubmed link, and details about the availability and details of 49 predictive algorithms of phosphorylation and kinase-substrate relationships. (XLSX) [file pcbi.1008681.s004.xlsx]

## Sheet: Algorithms
Predictor Name	Reference	Resource Link	Website/Source code	Method Used	Website/Method accessible?	Kinase Specific/Groups	Other notes
NetPhos	Blom et al.(1999) [1]	Blom et al.(1999)			Yes, has been updated/included in KinomeXplor
Scansite	Yaffe et al.(2001) [2]	Yaffe et al.(2001)		PSSM
Predikin1.0	Brinkworth et al.(2003) [3]	Brinkworth et al.(2003)		Structure based determinants of kinases		Specific (8 S/T kinases)
NetPhosK	Hjerrild et al. (2004) [4]	Hjerrild et al. (2004)		neural nets		Specific (17)
KinasePhos 1.0	Huang et al. (2005)[5]	Huang et al. (2005)
PPSP	Xue et al.(2006) [6]	Xue et al.(2006)		Bayesian Decision Theory		PK-specific
pkaPS	Neuberger et al.(2007)[7]	Neuberger et al.(2007)				Protein Kinase A
	Moses et al. (2007) [8]	Moses et al. (2007)				CDK specific
NetworKIN	Linding et al. (2007) [9]	Linding et al. (2007)	http://www.networkin.info/index.shtml	Naïve Bayes	Yes, has been updated/included in KinomeXplor	Specific
KinasePhos 2.0	Wong et al.(2007) [10]	Wong et al.(2007)		SVM
IEPP	Wang et al.(2008) [11]	Wang et al.(2008)				PK-specific
PhoScan	Li et al.(2008b) [12]	Li et al.(2008b)				Families (2)
SMALI	Li et al.(2008a) [13]	Li et al.(2008a)		PSSM
Predikin 2.0	Saunders et al.(2008) [14]	Saunders et al.(2008)
CRPhos	Dang et al.(2008) [15]	Dang et al.(2008)	http://www.ptools.ua.ac.be/CRPhos/	Conditional Random Field	No	Specific (18)
PostMod	Jung et al.(2010)[16]	Jung et al.(2010)	http://pbil.kaist.ac.kr/PostMod/	BLOSUM62 matrix	No at time of initial research	Specific(32) and families
BAE	Yu et al.(2010) [17]	Yu et al.(2010)	None available	Bagging AdaBoost	No	Families (6)
PAAS	Sobolev et al. (2010)[18]	Sobolev et al. (2010)	http://www.ibmc.msk.ru/PAAS	Sequence based classification	No	Families (11)
Musite	Gao and Xu (2010) [19]	Gao and Xu (2010)	http://musite.sourceforge.net/	k-Nearest Neighbors	Yes, did not attempt	Families
GPS 2.1(updated version: GPS 5.0)	Xue et al.(2011) [20]	Xue et al.(2011)	http://gps.biocuckoo.cn/index.php	Sequence based	Yes, did not attempt (used GPS5.0)	Specific
PhosK3D	Su and Lee (2013)[21]	Su and Lee (2013)	http://140.138.144.145/~migon/PhosK3D/index.php	SVM, linear motifs, spatial amino acid composition	Yes, did not attempt	Families	Requires structural information
PKIS	Zou et al. (2013)[22]	Zou et al. (2013)	http://bioinformatics.ustc.edu.cn/pkis/index.html	SVM, Composition of monomer spectrum	No - results not correct	Specific	Testing revealed problems, failed to recapitulate sensible results on current phosphoproteome
Phos_pred	Fan et al.(2014)[23]	Fan et al.(2014)	http://bioinformatics.ustc.edu.cn/phos_pred/	Random Forest	No	Both (4 kinases, 4 groups)
PhosphoPICK	Patrick et al.(2016)[24]	Patrick et al.(2016)	http://bioinf.scmb.uq.edu.au/phosphopick/phosphopick	Bayesian Network Model	Yes	Specific	integrates contextual info(protein-protein interactions, protein-protein association, protein abundance data across cell cycle) to better the predictions
MusiteDeep	Wang et al.(2017) [25]	Wang et al.(2017)	https://github.com/duolinwang/MusiteDeep	Deep learning	Yes, did not attempt code	Families
PhosphoPredict	Song et al.(2017)[26]	Song et al.(2017)	http://phosphopredict.erc.monash.edu/	Random Forest	Yes, did not attempt	Families	mentions that the approach can be used with any kinase family(?), Factors functional data(secondary structure, solubility) into training to improve predictions
Quokka	Li et al.(2018) [27]	Li et al.(2018)	http://quokka.erc.monash.edu/	Sequence scoring, Logistic regression	Yes	Families
DeepPhos	Luo et al.(2019)[28]	Luo et al.(2019)	https://github.com/USTC-HIlab/DeepPhos	Densely Connected CNN	Yes, Did not attempt code	Families
GPS 5.0	Wang (2020)[29]	Wang (2020)	http://gps.biocuckoo.cn/	Sequence-based scoring	Yes	Specific, with classes
NetworKIN/KinomeXplorer update	Horn (2014)[30]	Horn (2014)	http://www.networkin.info/index.shtml	Naïve Bayes	Yes	Specific
PhosD	Qin (2017)[31]	Qin (2017)	http://comp-sysbio.org/phosd/	Probabilistic (Domain/PPI based)	Yes	Only predicts proteins as substrates, not sites
KSRPred	Wang (2017)[32]	Wang (2017)	None available	Kernel Ridge	No (No code or set of predictions available from publication)	Specific (103)

## Sheet: References
1	Blom1999	Blom N, Gammeltoft S, Brunak S. Sequence and Structure-based Prediction of Eukaryotic Protein Phosphorylation Sites. Journal of molecular biology. 1999;294:1351–1362.
2	Yaffe2001	Yaffe MB, Leparc GG, Lai J, Obata T, Volinia S, Cantley LC. A motif-based profile scanning approach for genome-wide prediction of signaling pathways. Nature biotechnology. 2001;19(4):348–53. doi:10.1038/86737.
3	Brinkworth2003	Brinkworth RI, Breinl RA, Kobe B. Structural basis and prediction of substrate specificity in protein serine/threonine kinases. Proceedings of the National Academy of Sciences of the United States of America. 2003;100(1):74–79. doi:10.1073/pnas.0134224100.
4	Hjerrild2004	Hjerrild M, Stensballe A, Rasmussen TE, Kofoed CB, Blom N, Sicheritz-Ponten T, et al. Identification of phosphorylation sites in protein kinase A substrates using artificial neural networks and mass spectrometry. Journal of Proteome Research. 2004;3(3):426–433. doi:10.1021/pr0341033.
5	Huang2005a	Huang HDA, Lee TYI, Tzeng SW, Wu LC, Horng JT, Tsou AP, et al. Incorporating hidden Markov models for identifying protein kinase-specific phosphorylation sites. Journal of Computational Chemistry. 2005;26(10):1032–1041. doi:10.1002/jcc.20235.
6	Xue2006	Xue Y, Li A, Wang L, Feng H, Yao X. PPSP: Prediction of PK-specific phosphorylation site with Bayesian decision theory. BMC Bioinformatics. 2006;7:1–12. doi:10.1186/1471-2105-7-163.
7	Neuberger2007	Neuberger G, Schneider G, Eisenhaber F. pkaPS: Prediction of protein kinase A phosphorylation sites with the simplified kinase-substrate binding model. Biology Direct. 2007;2. doi:10.1186/1745-6150-2-1.
8	Moses2007	Moses AM, H ́erich ́e JK, Durbin R. Clustering of phosphorylation site recognition motifs can be exploited to predict the targets of cyclin-dependent kinase. Genome Biology. 2007;8(2). doi:10.1186/gb-2007-8-2-r23.
9	Linding2007	Linding R, Jensen LJ, Ostheimer GJ, Vugt MATMV, Jørgensen C, Miron IM, et al. Resource Systematic Discovery of In Vivo Phosphorylation Networks. Cell. 2007;129:1415–1426. doi:10.1016/j.cell.2007.05.052.
10	Wong2007	Wong Yh, Lee Ty, Liang Hk, Huang Cm, Wang Ty, Yang Yh, et al. KinasePhos 2 . 0 : a web server for identifying protein kinase-specific phosphorylation sites based on sequences and coupling patterns. Access. 2007;35(9):588–594. doi:10.1093/nar/gkm322.
11	Wang2008	Wang MH, Li CH, Chen WZ, Wang CX. Prediction of PK-specific phosphorylation site based on information entropy. Science in China, Series C: Life Sciences. 2008;51(1):12–20. doi:10.1007/s11427-008-0012-1.
12	Li2008	Li L, Wu C, Huang H, Zhang K, Gan J, Li SSC. Prediction of phosphotyrosine signaling networks using a scoring matrix-assisted ligand identification approach. Nucleic acids research. 2008;36(10):3263–73. doi:10.1093/nar/gkn161.
13	Li2008a	Li T, Li F, Zhang X. Prediction of kinase-specific phosphorylation sites with sequence features by a log-odds ratio approach. Proteins. 2008;70:404–414. doi:10.1002/prot.
14	Saunders2008	Saunders NFW, Brinkworth RI, Huber T, Kemp BE, Kobe B. Predikin and PredikinDB: A computational framework for the prediction of protein kinase peptide specificity and an associated database of phosphorylation sites. BMC Bioinformatics. 2008;9:1–11. doi:10.1186/1471-2105-9-245.
15	Dang2008	Dang TH, Van Leemput K, Verschoren A, Laukens K. Prediction of kinase-specific phosphorylation sites using conditional random fields. Bioinformatics. 2008;24(24):2857–2864. doi:10.1093/bioinformatics/btn546.
16	Jung2010	Jung I, Matsuyama A, Yoshida M, Kim D. PostMod: Sequence based prediction of kinase-specific phosphorylation sites with indirect relationship. BMC Bioinformatics. 2010;11(SUPPLL.1):1–10. doi:10.1186/1471-2105-11-S1-S10.
17	Yu2010	Yu Z, Deng Z, Wong HS, Tan L. Identifying protein-kinase-specific phosphorylation sites based on the baggingadaboost ensemble approach. IEEE Transactions on Nanobioscience. 2010;9(2):132–143. doi:10.1109/TNB.2010.2043682.
18	Sobolev2010	Sobolev B, Filimonov D, Lagunin A, Zakharov A, Koborova O, Kel A, et al. Functional classification of proteins based on projection of amino acid sequences: Application for prediction of protein kinase substrates. BMC Bioinformatics. 2010;11. doi:10.1186/1471-2105-11-313.
19	GaoandXu2010	Gao J, Xu D. The Musite open-source framework for phosphorylation-site prediction. BMC Bioinformatics. 2010;11(SUPPL. 12). doi:10.1186/1471-2105-11-S12-S9.
20	Xue2011	Xue Y, Liu Z, Cao J, Ma Q, Gao X, Wang Q, et al. GPS 2.1: Enhanced prediction of kinase-specific phosphorylation sites with an algorithm of motif length selection. Protein Engineering, Design and Selection. 2011;24(3):255–260. doi:10.1093/protein/gzq094.
21	SuandLee2013	Su MG, Lee TY. Incorporating substrate sequence motifs and spatial amino acid composition to identify kinase-specific phosphorylation sites on protein three-dimensional structures. BMC Bioinformatics. 2013;14(SUPPL16):S2. doi:10.1186/1471-2105-14-S16-S2.
22	Zou2013	Zou L, Wang M, Shen Y, Liao J, Li A, Wang M. PKIS: Computational identification of protein kinases for experimentally discovered protein phosphorylation sites. BMC Bioinformatics. 2013;14(1):2–9. doi:10.1186/1471-2105-14-247.
23	Fan2014	Fan W, Xu X, Shen Y, Feng H, Li A, Wang M. Prediction of protein kinase-specific phosphorylation sites in hierarchical structure using functional information and random forest. Amino Acids. 2014;46(4):1069–1078. doi:10.1007/s00726-014-1669-3.
24	Patrick2016	Patrick R, Horin C, Kobe B, Cao KAL, Bod ́en M. Prediction of kinase-specific phosphorylation sites through an integrative model of protein context and sequence. Biochimica et Biophysica Acta - Proteins and Proteomics. 2016;1864(11):1599–1608. doi:10.1016/j.bbapap.2016.08.001.
25	Wang2017	Wang D, Zeng S, Xu C, Qiu W, Liang Y, Joshi T, et al. MusiteDeep: A deep-learning framework for general and kinase-specific phosphorylation site prediction. Bioinformatics. 2017;33(24):3909–3916. doi:10.1093/bioinformatics/btx496.
26	Song2017	Song J, Wang H, Wang J, Leier A, Marquez-Lago T, Yang B, et al. PhosphoPredict: A bioinformatics tool for prediction of human kinase-specific phosphorylation substrates and sites by integrating heterogeneous feature selection. Scientific Reports. 2017;7(1):1–19. doi:10.1038/s41598-017-07199-4.
27	Li2018	Li F, Li C, Marquez-Lago TT, Leier A, Akutsu T, Purcell AW, et al. Quokka: A comprehensive tool for rapid and accurate prediction of kinase family-specific phosphorylation sites in the human proteome. Bioinformatics. 2018;34(24):4223–4231. doi:10.1093/bioinformatics/bty522.
28	Luo2019	Luo F, Wang M, Liu Y, Zhao XM, Li A, Hancock J. DeepPhos: Prediction of protein phosphorylation sites with deep learning. Bioinformatics. 2019;35(16):2766–2773. doi:10.1093/bioinformatics/bty1051.
29	Wang2020	Wang C, Xu H, Lin S, Deng W, Zhou J, Zhang Y, et al. GPS 5.0: An Update on the Prediction of Kinase-specific Phosphorylation Sites in Proteins. Genomics, Proteomics and Bioinformatics. 2020;18(1):72–80. doi:10.1016/j.gpb.2020.01.001.
30	Horn2014	Horn H, Schoof EM, Kim J, Robin X, Miller ML, Diella F, et al. KinomeXplorer: an integrated platform for kinome biology studies. Nature Methods. 2014;11(6):603–604. doi:10.1038/nmeth.2968.
31	Qin2017	Qin GM, Li RY, Zhao XM. PhosD: Inferring kinase-substrate interactions based on protein domains. Bioinformatics. 2017;33(8):1197–1204. doi:10.1093/bioinformatics/btw792.
32	Wang2017b	Wang M, Wang T, Wang B, Liu Y, Li A. A Novel Phosphorylation Site-Kinase Network-Based Method for the Accurate Prediction of Kinase-Substrate Relationships. Biomed Res Int. 2017;2017.
